# Supplementary material for: An Experimental and Theoretical Study of Dye Properties of Thiophenyl Derivatives of 2-Hydroxy-1,4-naphthoquinone (Lawsone)
Source: Materials (Basel). 2021 Sep 26;14(19):5587. doi: 10.3390/ma14195587 (PMC8509387; doi:10.3390/ma14195587)
Supplement: Supplementary file 1 [file materials-14-05587-s001.zip]

Archive with 1 entries (1 files):
- materials-1339069-supplementary.pdf
